# Supplementary material for: New Cyclic Pentapeptides from the Mangrove-Derived Aspergillus fumigatus GXIMD 03099
Source: Mar Drugs. 2024 Jun 16;22(6):282. doi: 10.3390/md22060282 (PMC11204760; doi:10.3390/md22060282)
Supplement: Supplementary file 1 [file marinedrugs-22-00282-s001.zip]

Archive with 1 entries (1 files):
- marinedrugs-3053021-supplementary.pdf
